# Supplementary material for: Resistant Potato Starch Supplementation Reduces Serum Free Fatty Acid Levels and Influences Bile Acid Metabolism
Source: Metabolites. 2024 Oct 5;14(10):536. doi: 10.3390/metabo14100536 (PMC11510092; doi:10.3390/metabo14100536)
Supplement: Supplementary file 1 [file metabolites-14-00536-s001.zip]

Archive with 1 entries (1 files):
- metabolites-3209571-supplementary.pdf
